# Supplementary material for: Iodine-Doped Carbon Nitride with Enhanced Electron Delocalization as Metal-Free Sulfur Hosts for Stable Lithium–Sulfur Batteries
Source: Nanomaterials (Basel). 2026 Feb 25;16(5):291. doi: 10.3390/nano16050291 (PMC12986240; doi:10.3390/nano16050291)
Supplement: Supplementary file 1 [file nanomaterials-16-00291-s001.zip]

Archive with 1 entries (1 files):
- nanomaterials-4163048-supplementary.pdf
